# Supplementary material for: EBV BART microRNA Profiles and Host Gene Links in Gastric Cancer
Source: Viruses. 2026 Mar 7;18(3):329. doi: 10.3390/v18030329 (PMC13030145; doi:10.3390/v18030329)
Supplement: Supplementary file 1 [file viruses-18-00329-s001.zip]

Archive with 1 entries (1 files):
- viruses-4111164-supplementary.pdf
